# Supplementary material for: Caffeine may disrupt the impact of real-time drowsiness on cognitive performance: a double-blind, placebo-controlled small-sample study
Source: Sci Rep. 2021 Feb 17;11:4027. doi: 10.1038/s41598-021-83504-6 (PMC7889923; doi:10.1038/s41598-021-83504-6)
Supplement: Supplementary file 1 — Supplementary Information [file 41598_2021_83504_MOESM1_ESM.xlsx]

## Sheet: pjdpc
ID	Group	Caffeine_Daily	Caffeine_Daily_Category	Drive_No	Drive_Duration_in_Minutes	HoursAwakeJDS	MaxJDS	MinJDS	MeanJDS	Head5JDS	Tail5JDS	Sleepy_self_rating	PVTmeanRT	PVTmedianRT	PVTminRT	PVTmaxRT	MeanRTCorrSRT	MeanRTCorrPRT	MeanRTCorrGNG	PVT_Correct_Response_Velocity	PVT_Percentage_Lapses	PVT_Percentage_False_Starts	GNG_Correct_Response_Velocity	GNG_Percentage_Incorrect_Responses	GNG_Percentage_Lapses	GNG_Percentage_False_Starts	PRT_Correct_Response_Velocity	PRT_Percentage_Incorrect_Responses	PRT_Percentage_Lapses	PRT_Percentage_False_Starts	SRT_Correct_Response_Velocity	SRT_Percentage_Lapses	SRT_Percentage_False_Starts
1350	caffeine	1.79	High	6	41	20.0906	1.7	0	0.390244	1.18	0.36	6	236.21	227.5	163	377	313.15	586.81	994.37	4.23352	3.125	6.25	1.00566	0	0	0	1.70413	3.125	0	0	3.19336	0	0
1350	caffeine	2.15	High	7	46	23.0314	4.3	1	2.46522	3.7	1.38	10	242.11	234	180	417	338.05	575.53	1026.6	4.13035	2.94118	7.35294	0.974089	0	0	0	1.73753	0	0	0	2.95814	0	0
1350	caffeine	2.31	High	8	39	26.3011	4.2	0.4	2.22308	3.88	1.28	10	229.48	210.5	172	419	NA	NA	NA	4.35768	4.7619	4.7619	NA	NA	NA	NA	NA	NA	NA	NA	NA	NA	NA
1350	caffeine	1.62	High	9	40	29.0417	2.1	0	0.9925	1.48	0.84	8	277.7	250	182	807	NA	NA	NA	3.60101	11.8421	6.57895	NA	NA	NA	NA	NA	NA	NA	NA	NA	NA	NA
1350	caffeine	1.14	High	10	43	31.8281	3.7	0.1	1.21395	2.98	2.34	7	236.31	231	140	383	340.225	592.13	1087.37	4.23173	2.98507	10.4478	0.91965	0	0	0	1.68882	0	0	0	2.93923	0	0
1350	caffeine	0.8	Low	11	43	34.8597	4	0.1	2.03023	2.26	3.64	10	253.61	235.5	185	485	390.3	738.31	1062.97	3.94306	7.46269	5.97015	0.94076	0	3.333	0	1.35444	0	0	0	2.56213	0	0
1350	caffeine	0.57	Low	12	41	37.8239	3.5	1.3	2.16585	2.86	2.62	8	248.33	241.5	183	364	353.947	680.09	1029.24	4.0269	1.53846	15.3846	0.971591	0	3.333	0	1.47039	0	0	0	2.82528	0	5
1350	caffeine	0.4	Low	13	43	40.9231	3.1	0.9	1.90233	2.78	2.72	9	278.63	247	106	572	323.6	634.13	1044.17	3.58899	13.2353	11.7647	0.957698	0	0	0	1.57696	0	0	0	3.09023	0	0
1350	caffeine	2.07	High	14	33	43.9928	4.3	2.7	3.67273	2.88	3.7	10	255.19	246	161	513	359.325	587.84	1032.3	3.91865	4.54545	13.6364	0.968711	0	0	0	1.70114	0	0	0	2.783	0	0
1350	caffeine	2.35	High	15	41	46.9369	5.1	3.4	4.07805	3.62	3.68	10	463.44	257	114	9808	380.057	728.13	1060.1	2.15778	17.5676	14.8649	0.943307	0	0	0	1.37338	0	3.125	0	2.63118	12.5	0
1351	caffeine	1.79	High	6	44	20.1008	0.1	0	0.0113636	0.04	0	10	203.02	190	150	380	287.1	535.84	998.13	4.92562	3.07692	3.07692	1.00187	0	0	0	1.86623	0	0	0	3.48311	0	0
1351	caffeine	2.15	High	7	46	23.0325	2.8	0	0.993478	0.28	0.56	7	206.66	190.5	154	358	292.1	509.97	984.76	4.83887	1.53846	1.53846	1.01548	3.333	0	0	1.9609	0	0	0	3.42349	0	0
1351	caffeine	2.31	High	8	39	26.3	2.6	0	0.689744	0	2.26	8	208.77	199	155	307	NA	NA	NA	4.78996	0	8.33333	NA	NA	NA	NA	NA	NA	NA	NA	NA	NA	NA
1351	caffeine	1.62	High	9	39	29.0333	2.9	0	1.6359	0.22	2.12	4	219	203	165	633	346.625	532.31	1006.23	4.56621	3.125	7.8125	0.993809	0	0	0	1.8786	0	0	0	2.88496	0	0
1351	caffeine	1.14	High	10	38	31.8286	3.4	0	1.30263	0.6	1.7	8	201.96	186	160	356	318.692	568.88	985.8	4.95148	1.47059	2.94118	1.0144	0	0	0	1.75784	0	0	0	3.13783	2.5	0
1351	caffeine	0.8	Low	11	41	34.8681	3.8	0	1.55122	0.04	3.44	4	210.8	203	143	389	357.45	506.25	990.6	4.74383	1.51515	3.0303	1.00949	0	0	0	1.97531	0	0	0	2.79759	0	0
1351	caffeine	0.57	Low	12	42	37.8261	3.4	0	0.866667	0.34	2.64	9	235.58	214	146	673	325.2	546.5	1018.2	4.24484	7.24638	1.44928	0.982125	0	0	0	1.82983	0	0	0	3.07503	0	0
1351	caffeine	0.4	Low	13	43	40.9264	2.4	0	1.15116	0.68	0.5	10	257.06	209.5	157	1558	303.05	547.41	995.93	3.89014	10.1449	1.44928	1.00409	0	0	0	1.82678	0	0	0	3.29979	0	0
1351	caffeine	2.07	High	14	40	43.9944	3.9	0.4	2.37	0.52	1.86	10	219.24	211	169	403	322.795	658.67	1024	4.56121	1.44928	5.7971	0.976562	0	0	0	1.51821	6.25	0	0	3.09794	0	2.5
1351	caffeine	2.35	High	15	43	46.9311	4	1.2	2.30698	1.68	2.3	10	233.6	220	158	420	295.475	565.09	985.07	4.28082	2.89855	1.44928	1.01516	3.333	0	0	1.76963	0	0	0	3.38438	0	0
1380	placebo	1.79	High	6	38	19.8844	7.4	4.8	6.33684	6.38	6.76	10	368.18	338	191	1184	361.487	806.9	1051.92	2.71606	30.2326	10.4651	0.950643	6.667	10	0	1.23931	0	6.25	0	2.76635	0	2.5
1380	placebo	2.15	High	7	40	22.8361	4.6	1.2	2.85	2.68	2.6	10	589.76	396	134	3444	375.75	735.17	1299.95	1.6956	40	4.44444	0.76926	0	26.667	0	1.36023	6.25	21.875	0	2.66134	20	0
1380	placebo	2.31	High	8	37	25.7014	7.3	3.8	6.09459	5	6.78	10	363.14	293	148	1685	345.231	699.3	910.35	2.75376	24.0964	9.63855	1.09848	16.667	6.667	0	1.43	3.125	3.125	0	2.89661	2.5	0
1380	placebo	1.62	High	9	37	28.665	6.8	5.4	6.16486	6.32	6.62	10	722.34	358.5	241	7445	392.057	689.67	1045.65	1.38439	34.8315	8.98876	0.956343	10	13.333	0	1.44997	12.5	12.5	0	2.55065	12.5	0
1380	placebo	1.14	High	10	40	31.7206	5.6	1.3	3.5925	2.18	4.5	10	992.33	372	203	6910	412.531	603.04	1024.87	1.00773	35.1351	2.7027	0.975734	13.793	6.897	3.333	1.65826	6.452	6.452	3.125	2.42406	20	0
1380	placebo	0.8	Low	11	38	34.6519	8	5.5	6.81842	6.56	7.78	10	416.93	335	204	2806	384.541	779.38	1152.28	2.39848	31.25	10	0.867845	0	13.793	3.333	1.28307	15.625	3.125	0	2.6005	5.128	2.5
1380	placebo	0.57	Low	12	39	37.7389	7.4	2.2	6.60513	4.48	6.92	10	1034.26	370	175	10223	441.485	693.09	1019.75	0.966875	33.75	1.25	0.980633	10.345	6.897	3.333	1.44281	18.75	12.5	0	2.26508	13.158	5
1380	placebo	0.4	Low	13	36	40.6703	7.7	5.8	6.80556	7.18	6.62	10	413.53	323.5	204	2082	355.364	572.75	996.13	2.4182	25.641	8.97436	1.00389	0	0	0	1.74596	0	0	0	2.81402	17.5	0
1380	placebo	2.07	High	14	38	43.9428	8.2	5.4	7.11053	6.86	7.92	10	642.68	399	250	5278	437.226	841.43	1100.14	1.55598	38.3721	3.48837	0.908975	13.333	16.667	0	1.18845	0	28.125	0	2.28715	20.513	2.5
1380	placebo	2.35	High	15	41	46.8142	8	0.6	3.73902	3.82	7.62	10	1707.93	422	237	19207	358.207	762.15	1278.53	0.585504	40.8451	1.40845	0.782148	6.667	36.667	0	1.31208	3.125	34.375	0	2.79168	25.641	2.5
1388	placebo	1.79	High	6	40	19.87	4	0.4	2.0125	1.4	3.62	6	260.72	254	181	351	306.875	684.31	1025.2	3.83553	0	2.98507	0.975419	0	0	0	1.46133	0	0	0	3.25866	0	0
1388	placebo	2.15	High	7	39	22.7222	4.3	1.1	2.41538	2.62	2.22	6	270.8	257.5	180	498	361.575	815	1068.3	3.69276	4.7619	7.93651	0.936067	10	0	0	1.22699	0	6.25	0	2.76568	0	0
1388	placebo	2.31	High	8	39	25.6917	3.9	0.7	1.91538	1.52	2.94	5	262.95	241	172	661	354.711	814.97	1007.93	3.803	6.34921	6.34921	0.992132	0	0	0	1.22704	6.25	3.125	0	2.8192	5	0
1388	placebo	1.62	High	9	38	28.6525	4.3	1.1	2.48947	2.04	1.78	6	259.56	234	180	956	391.718	863.57	1096.21	3.85267	7.24638	4.34783	0.912234	0	3.333	0	1.15798	3.125	3.125	0	2.55286	2.5	0
1388	placebo	1.14	High	10	37	31.7086	5.1	0.9	2.53514	2.48	4.7	6	255.56	250.5	164	429	311.45	786.09	1074.76	3.91298	4.34783	5.7971	0.93044	3.333	0	0	1.27212	0	0	0	3.21079	0	0
1388	placebo	0.8	Low	11	34	34.6361	2.4	0.6	1.42353	1.5	1.6	5	239.58	232	189	347	331.5	686.97	1014.47	4.17397	0	11.9403	0.985736	0	0	0	1.45567	3.125	0	0	3.01659	0	0
1388	placebo	0.57	Low	12	42	37.7294	4	0	2.27143	0.7	3.4	6	261.28	236	172	479	324.41	761.58	1069.6	3.82731	9.21053	3.94737	0.934929	0	0	0	1.31306	3.125	0	0	3.08252	0	2.5
1388	placebo	0.4	Low	13	28	40.5944	4.6	0.4	1.925	2.56	1.72	6	252.16	238	183	399	346.25	674.53	1008.8	3.96574	5.97015	4.47761	0.991277	0	0	0	1.48251	0	0	0	2.88809	0	0
1388	placebo	2.07	High	14	33	43.9286	3.5	0	1.89697	2.72	0.84	6	266.41	250	160	496	423.175	823.69	1062.83	3.75361	11.2676	2.8169	0.940884	3.333	0	0	1.21405	3.125	6.25	0	2.36309	0	0
1388	placebo	2.35	High	15	35	46.7992	4.6	0.6	2.68857	3.08	3.76	8	289.05	273.5	197	750	402.872	741	1092.96	3.45961	16.2162	6.75676	0.914947	3.333	3.333	0	1.34953	3.125	0	0	2.48218	2.5	0
1390	placebo	1.79	High	6	40	19.8739	6.2	3.4	4.5275	4.12	4.44	6	282.86	256.5	179	543	408.367	675.27	1066.24	3.53532	16.8831	1.2987	0.937875	0	3.333	0	1.48089	3.125	3.125	0	2.44878	25	0
1390	placebo	2.15	High	7	39	22.7664	6.6	2.3	4.81538	5.76	3.6	6	239.75	223	190	458	285.675	505.84	940.86	4.17101	1.5625	4.6875	1.06286	6.667	0	0	1.97691	0	0	0	3.50048	0	0
1390	placebo	2.31	High	8	35	25.6989	6.2	2.4	4.72571	5.04	3.58	6	252.08	236	185	729	280.769	461.13	938.33	3.96699	2.98507	4.47761	1.06572	10	0	0	2.16859	3.125	0	0	3.56165	0	2.5
1390	placebo	1.62	High	9	37	28.6597	6.3	2.3	3.98649	5.2	4.04	6	440.48	266	147	7251	385.457	852.17	1118.59	2.27025	16.4384	1.36986	0.893983	0	3.333	0	1.17347	6.25	0	0	2.59432	12.5	0
1390	placebo	1.14	High	10	34	31.7136	5.6	1.4	3.75294	4.6	3.52	7	411.21	283	170	3822	409.359	594.21	1081.64	2.43185	21.6216	4.05405	0.924522	3.333	3.333	0	1.68291	9.375	0	0	2.44284	2.5	0
1390	placebo	0.8	Low	11	41	34.6461	7.1	3.1	4.72683	6.48	3.7	7	478.47	276.5	199	5420	336.85	686.59	954.59	2.09	16.2162	4.05405	1.04757	3.333	0	0	1.45647	0	0	0	2.96868	0	0
1390	placebo	0.57	Low	12	42	37.7828	6.8	1.8	4.49286	3.6	4.34	5	254.25	239	182	454	343.175	623.81	1035.87	3.93314	4.54545	6.06061	0.965372	0	0	0	1.60305	3.125	0	0	2.91397	0	0
1390	placebo	0.4	Low	13	38	40.6792	6.1	4.3	5.09211	5.44	4.6	7	499.12	292.5	206	5942	396.459	791	1101.82	2.00353	23.6842	2.63158	0.907589	0	6.667	0	1.26422	9.375	3.125	0	2.52233	5.128	2.5
1390	placebo	2.07	High	14	39	43.9439	7.2	4.3	5.79744	4.78	6.1	7	570.91	290.5	128	5771	378.281	723.42	1033.81	1.75159	21.6216	0	0.967296	6.667	3.333	0	1.38232	15.625	9.375	0	2.64354	17.949	2.5
1390	placebo	2.35	High	15	41	46.8989	6.4	1.4	3.87073	4.98	5.2	6	271.24	253	172	773	305.897	621.4	974.38	3.68677	6.06061	1.51515	1.02629	3.333	0	0	1.60927	3.125	3.125	0	3.26907	2.5	0
1397	caffeine	1.79	High	6	40	19.9306	4.3	1	2.44	3.4	2.28	4	205.81	201	142	315	252.6	477.97	936.03	4.85885	0	5.08475	1.06834	3.333	0	0	2.09218	0	0	0	3.95883	0	0
1397	caffeine	2.15	High	7	39	22.7872	3.9	0.6	2.45385	2.3	1.16	7	231.11	209	153	428	255.975	477.4	964.03	4.32694	3.07692	4.61538	1.03731	3.333	0	0	2.09468	6.25	0	0	3.90663	0	0
1397	caffeine	2.31	High	8	39	25.7842	5.4	1.6	3.66667	3.16	4.52	8	228.84	224	115	372	263.725	518.74	940.9	4.36987	4.6875	6.25	1.06281	3.333	0	0	1.92775	3.125	0	0	3.79183	0	0
1397	caffeine	1.62	High	9	41	28.7681	6	1.9	4.16829	4.42	3.18	8	281.64	243	176	885	276.825	474.26	965	3.55063	11.5942	7.24638	1.03627	6.667	0	0	2.10855	3.125	0	0	3.61239	0	0
1397	caffeine	1.14	High	10	40	31.7339	6.8	3.4	5.15	4.84	5.26	9	256.15	222	128	655	284.8	455.1	973.93	3.90396	10.6061	3.0303	1.02677	0	0	0	2.19732	3.125	0	0	3.51124	0	0
1397	caffeine	0.8	Low	11	33	34.7339	5.7	1.6	4.02727	4.02	3.32	8	271.91	254	131	824	316.135	555.89	1040.21	3.67769	12.3288	6.84932	0.961344	3.448	0	3.333	1.79892	9.677	3.226	3.125	3.16321	5.128	2.5
1397	caffeine	0.57	Low	12	43	37.7842	6.7	1.3	3.88837	5.76	1.94	10	236.77	227	115	426	310.974	532.77	937.78	4.22351	2.73973	9.58904	1.06635	10	0	0	1.87698	6.25	0	0	3.2157	5	0
1397	caffeine	0.4	Low	13	42	40.7872	6.3	2.7	4.17381	5.26	4.24	9	221.54	218	119	400	301.6	488.87	985.13	4.51386	1.5625	10.9375	1.01509	0	0	0	2.04553	6.25	0	0	3.31565	0	0
1397	caffeine	2.07	High	14	37	43.9508	6	2.5	4.17027	4.2	3.4	9	240.27	230	116	437	333.95	533.64	1017	4.16198	6.25	9.375	0.983284	3.333	6.667	0	1.87392	9.375	3.125	0	2.99446	0	0
1397	caffeine	2.35	High	15	33	46.8214	5.4	3.2	4.33333	4.26	4.38	10	330.61	283	118	1725	374.941	606.48	1010.57	3.02471	16.4179	7.46269	0.989541	0	0	0	1.64886	6.25	9.375	0	2.66709	15	0
1412	caffeine	1.79	High	6	46	19.9667	4.7	0	1.58913	3.84	0.9	7	217	211	166	342	295.35	547.87	1010.67	4.60829	0	6.34921	0.989443	0	0	0	1.82525	3.125	0	0	3.38581	0	0
1412	caffeine	2.15	High	7	39	22.7669	3.2	0	1.0641	1.46	0.74	7	212.89	199	169	580	266.375	507.63	964.4	4.69726	1.51515	10.6061	1.03691	0	0	0	1.96994	6.25	0	0	3.75411	0	0
1412	caffeine	2.31	High	8	40	25.7764	5.5	0.8	3.2125	2.5	1.36	8	250.47	235.5	110	457	304.179	527.38	953.76	3.99249	5.88235	8.82353	1.04848	3.333	0	0	1.89617	0	0	0	3.28754	2.5	0
1412	caffeine	1.62	High	9	40	28.7667	5.7	1.8	3.6125	2.22	2.42	8	229.1	215	170	487	309.125	530.59	1002.7	4.36491	2.85714	8.57143	0.997307	0	0	0	1.88469	0	0	0	3.23494	0	0
1412	caffeine	1.14	High	10	41	31.7181	5.2	1.9	2.9122	3.56	2.54	8	230.14	212	153	476	288.425	509.16	971	4.34518	4.47761	4.47761	1.02987	0	0	0	1.96402	0	0	0	3.46711	0	0
1412	caffeine	0.8	Low	11	39	34.7011	2.4	1	1.60513	1.78	1.82	8	222.88	215.5	156	344	292.775	535.06	979.3	4.48672	0	8.82353	1.02114	0	0	0	1.86895	3.125	0	0	3.41559	0	0
1412	caffeine	0.57	Low	12	41	37.7342	5.9	1.7	3.72195	2.86	2.42	9	268.35	256.5	193	516	321.4	608.81	973.03	3.72648	3.125	4.6875	1.02772	0	0	0	1.64255	0	0	0	3.11139	0	0
1412	caffeine	0.4	Low	13	44	40.7886	2.8	0	0.65	2.42	0.58	8	261.17	242	138	785	319.775	577.41	970.73	3.82892	11.7647	10.2941	1.03015	0	0	0	1.73187	0	0	0	3.1272	0	0
1412	caffeine	2.07	High	14	41	43.94	5	0	1.60244	0.76	4.26	9	248.4	235	187	447	280.725	528.91	964.27	4.02576	4.54545	3.0303	1.03705	0	0	0	1.89068	0	0	0	3.56221	0	0
1412	caffeine	2.35	High	15	42	46.8125	5.3	2.4	3.95	3	3.28	10	299.53	253	165	2850	321.125	591.84	989.83	3.33856	7.46269	2.98507	1.01027	0	0	0	1.68965	0	0	0	3.11405	0	0
1416	placebo	1.79	High	6	43	19.9603	5.3	1.2	2.90465	4.86	1.52	9	260.03	243	188	524	353.675	781.09	1041.37	3.84571	9.45946	4.05405	0.960273	0	0	0	1.28026	0	0	0	2.82745	0	0
1416	placebo	NA	NA	7	29	22.5953	3.7	1	2.41724	2.26	2.76	NA	NA	NA	NA	NA	NA	NA	NA	NA	NA	NA	NA	NA	NA	NA	NA	NA	NA	NA	NA	NA	NA
1416	placebo	2.31	High	8	42	25.7642	5.4	2.2	4.12857	4.7	3.34	10	2148.8	475.5	208	11947	483	777.35	1228.88	0.465376	37.5	0	0.813749	0	10.345	3.333	1.28642	12.5	6.25	0	2.07039	46.154	2.5
1416	placebo	1.62	High	9	41	28.7344	6.2	2.5	4.60976	4.7	2.94	9	2106.95	273	137	28297	435.789	738.58	1101.27	0.47462	23.5294	9.80392	0.908043	3.448	6.897	3.333	1.35395	3.125	0	0	2.29469	51.282	2.5
1416	placebo	1.14	High	10	45	31.8172	4.8	2	3.52444	4.32	2.26	7	535.49	300	172	5937	448.829	923.92	1174.63	1.86745	27.1605	4.93827	0.851332	0	10	0	1.08234	9.677	9.677	3.125	2.22802	10.256	2.5
1416	placebo	0.8	Low	11	40	34.7667	5.2	0	2.5575	3.96	1.42	6	483.05	327	211	6363	473.444	670.29	1117.65	2.07018	27.5	1.25	0.894734	3.333	10	0	1.49189	15.625	9.375	0	2.11218	10	0
1416	placebo	0.57	Low	12	41	37.9681	5.4	1.5	3.5878	3.82	3.1	9	366.3	327	228	1139	398.225	759.73	1201.73	2.73	28.4091	2.27273	0.832134	3.333	23.333	0	1.31626	6.25	12.5	0	2.51114	0	0
1416	placebo	0.4	Low	13	40	40.9039	4.8	1	3.0125	3.88	1.52	8	311.68	281.5	189	1054	364.103	601.83	1064.4	3.20842	19.5122	4.87805	0.939496	0	0	0	1.6616	6.25	0	0	2.74648	2.5	0
1416	placebo	2.07	High	14	40	43.9281	5.4	0.5	3.155	5	1.54	9	325.15	267	158	963	423.973	794.3	1038.97	3.0755	15.7143	4.28571	0.962492	0	0	0	1.25897	3.125	3.125	0	2.35864	7.5	0
1416	placebo	2.35	High	15	42	46.8475	6.6	0.3	3.38095	5.82	1.78	10	1024.02	312	161	20366	401.179	629.54	1079.36	0.976543	29.3333	2.66667	0.926475	3.333	3.333	0	1.58846	6.25	6.25	0	2.49265	2.5	0
1417	placebo	1.79	High	6	42	19.945	1.4	0	0.561905	1.1	0.6	9	221.09	209	166	359	285.8	530.13	941.23	4.52304	1.44928	5.7971	1.06244	0	0	0	1.88633	3.125	0	0	3.49895	0	0
1417	placebo	2.15	High	7	41	22.795	5.6	0.7	3.72683	1.68	4.92	10	242.9	225	177	916	303.45	579.19	971.82	4.11692	4.6875	1.5625	1.029	3.333	3.333	0	1.72655	3.125	0	0	3.29544	0	0
1417	placebo	2.31	High	8	42	25.7669	6.6	4.3	5.52857	5.18	6.02	9	345.05	299	154	1481	411.926	755.08	991.57	2.89813	20.7317	6.09756	1.0085	0	0	0	1.32436	3.125	18.75	0	2.42762	32.5	0
1417	placebo	1.62	High	9	41	28.7344	6	0.6	3.42683	1.06	5.48	7	234.05	218.5	131	569	285.7	581.58	1015.6	4.27259	3.0303	3.0303	0.98464	0	0	0	1.71945	3.125	0	0	3.50018	0	0
1417	placebo	1.14	High	10	42	31.7503	5.9	2.2	4.06429	3.3	4.1	8	223.18	211	157	312	259.825	640.63	948.59	4.48069	0	3.07692	1.0542	3.333	0	0	1.56096	0	6.25	0	3.84874	0	0
1417	placebo	0.8	Low	11	33	34.7678	4.4	0.3	2.08182	2.02	2.96	7	226.75	209.5	173	475	304.95	525.59	937.14	4.41014	3.22581	3.22581	1.06708	3.333	0	0	1.90262	0	0	0	3.27923	0	0
1417	placebo	0.57	Low	12	46	38.0511	5.9	1.2	4.12174	4.9	4.18	9	434.68	244	173	7900	310.1	614.97	966.93	2.30054	10	8.57143	1.0342	0	0	0	1.6261	3.125	0	0	3.22477	0	0
1417	placebo	0.4	Low	13	37	40.9303	5.1	0.5	2.78378	2.56	3.24	7	416.54	234	170	8909	297.55	620.4	985.1	2.40073	12.8571	5.71429	1.01513	0	0	0	1.61186	6.25	0	0	3.36078	0	0
1417	placebo	2.07	High	14	42	43.9433	7.1	3.2	5.45476	3.78	5.72	9	1176.32	248	185	15346	365.083	743.47	1080.84	0.850109	18.5185	12.963	0.925206	3.448	10.345	3.333	1.34504	12.5	28.125	0	2.7391	10	0
1417	placebo	2.35	High	15	42	46.8447	6.9	3.1	4.98095	6.26	5.24	10	1217.89	282.5	191	17808	373.231	799.63	1045	0.821092	21.4286	8.92857	0.956938	6.667	10	0	1.25058	15.625	25	0	2.67931	33.333	2.5
1418	placebo	1.79	High	6	43	19.9636	4.6	0.3	2.34884	0.62	3.78	7	448	321	118	3235	423.241	765.3	1221.64	2.23214	25.9259	4.93827	0.818572	0	26.667	0	1.30668	3.125	12.5	0	2.36272	27.5	0
1418	placebo	2.15	High	7	41	22.7936	5.3	3.3	4.36829	3.72	4.88	8	832.58	348.5	160	5328	390.25	1072.41	1104.72	1.20109	32.4675	2.5974	0.905207	0	3.333	0	0.932479	9.677	19.355	3.125	2.56246	35.135	7.5
1418	placebo	2.31	High	8	41	25.7522	5.3	3.1	4.2122	3.82	3.52	6	315.38	272	179	1682	342.629	795.56	1196.04	3.17078	13.6986	5.47945	0.836092	0	20	0	1.25698	0	0	0	2.91861	12.5	0
1418	placebo	1.62	High	9	44	28.8008	4.7	1.8	3.28864	2.54	3.48	6	383.87	265	103	4622	361.45	663.5	999.33	2.60505	12.6761	2.8169	1.00067	0	0	0	1.50716	0	0	0	2.76663	0	0
1418	placebo	1.14	High	10	45	31.8678	3.7	0.6	2.02	0.76	2.3	6	298.78	245	170	1281	341.45	593.87	1062.64	3.34694	12.5	1.38889	0.941052	0	6.667	0	1.68387	3.125	0	0	2.92869	0	0
1418	placebo	0.8	Low	11	39	34.7514	4.3	1.4	2.69231	2.06	1.7	6	249.77	230.5	187	439	405.718	676.56	1031.37	4.00368	6.06061	0	0.969584	0	0	0	1.47807	0	0	0	2.46477	2.5	0
1418	placebo	0.57	Low	12	41	37.9681	3.3	0	0.543902	2.28	0.4	7	216.03	200	174	341	333.3	536.94	983.83	4.62899	0	1.6129	1.01644	0	0	0	1.86241	0	0	0	3.0003	0	0
1418	placebo	0.4	Low	13	40	40.9194	2.2	0	0.61	1.72	0	8	249.81	235.5	158	405	340.625	563.74	1099.23	4.00304	3.125	6.25	0.909728	0	0	0	1.77387	3.125	0	0	2.93578	0	0
1418	placebo	2.07	High	14	41	43.9311	6	3.7	4.8561	4.62	5.62	10	2498.44	385	224	17037	476.81	774.73	1220.79	0.40025	36.8421	3.50877	0.819142	3.333	16.667	0	1.29077	12.5	18.75	0	2.09727	47.5	0
1418	placebo	2.35	High	15	42	46.8486	6.2	3	4.80714	4.3	5	10	449.56	250	166	3489	431.6	749.48	1098.14	2.2244	15.2778	5.55556	0.910631	0	6.667	0	1.33426	9.375	6.25	0	2.31696	12.5	0
					maximums:	placebo	8.2			7.18	7.92	10	2498.44	475.5	250	28297	483	1072.41	1299.95
						caffeine	6.8			5.76	5.26	10	463.44	283	193	9808	390.3	738.31	1087.37

## Sheet: Sheet1
ID	Group	Caffeine_Daily	Caffeine_Daily_Category			SD	mean
1380	placebo	1.79	High	89.05	1.50932	0.708159	1.50932
1380	placebo	2.15	High			0.710002	1.52
1380	placebo	2.31	High
1380	placebo	1.62	High
1380	placebo	1.14	High
1380	placebo	0.8	Low
1380	placebo	0.57	Low
1380	placebo	0.4	Low
1380	placebo	2.07	High
1380	placebo	2.35	High
1388	placebo	1.79	High
1388	placebo	2.15	High
1388	placebo	2.31	High
1388	placebo	1.62	High
1388	placebo	1.14	High
1388	placebo	0.8	Low
1388	placebo	0.57	Low
1388	placebo	0.4	Low
1388	placebo	2.07	High
1388	placebo	2.35	High
1390	placebo	1.79	High
1390	placebo	2.15	High
1390	placebo	2.31	High
1390	placebo	1.62	High
1390	placebo	1.14	High
1390	placebo	0.8	Low
1390	placebo	0.57	Low
1390	placebo	0.4	Low
1390	placebo	2.07	High
1390	placebo	2.35	High
1416	placebo	1.79	High
1416	placebo	2.31	High
1416	placebo	1.62	High
1416	placebo	1.14	High
1416	placebo	0.8	Low
1416	placebo	0.57	Low
1416	placebo	0.4	Low
1416	placebo	2.07	High
1416	placebo	2.35	High
1417	placebo	1.79	High
1417	placebo	2.15	High
1417	placebo	2.31	High
1417	placebo	1.62	High
1417	placebo	1.14	High
1417	placebo	0.8	Low
1417	placebo	0.57	Low
1417	placebo	0.4	Low
1417	placebo	2.07	High
1417	placebo	2.35	High
1418	placebo	1.79	High
1418	placebo	2.15	High
1418	placebo	2.31	High
1418	placebo	1.62	High
1418	placebo	1.14	High
1418	placebo	0.8	Low
1418	placebo	0.57	Low
1418	placebo	0.4	Low
1418	placebo	2.07	High
1418	placebo	2.35	High
1350	caffeine	1.79	High
1350	caffeine	2.15	High
1350	caffeine	2.31	High
1350	caffeine	1.62	High
1350	caffeine	1.14	High
1350	caffeine	0.8	Low
1350	caffeine	0.57	Low
1350	caffeine	0.4	Low
1350	caffeine	2.07	High
1350	caffeine	2.35	High
1351	caffeine	1.79	High
1351	caffeine	2.15	High
1351	caffeine	2.31	High
1351	caffeine	1.62	High
1351	caffeine	1.14	High
1351	caffeine	0.8	Low
1351	caffeine	0.57	Low
1351	caffeine	0.4	Low
1351	caffeine	2.07	High
1351	caffeine	2.35	High
1397	caffeine	1.79	High
1397	caffeine	2.15	High
1397	caffeine	2.31	High
1397	caffeine	1.62	High
1397	caffeine	1.14	High
1397	caffeine	0.8	Low
1397	caffeine	0.57	Low
1397	caffeine	0.4	Low
1397	caffeine	2.07	High
1397	caffeine	2.35	High
1412	caffeine	1.79	High
1412	caffeine	2.15	High
1412	caffeine	2.31	High
1412	caffeine	1.62	High
1412	caffeine	1.14	High
1412	caffeine	0.8	Low
1412	caffeine	0.57	Low
1412	caffeine	0.4	Low
1412	caffeine	2.07	High
1412	caffeine	2.35	High
